# Supplementary material for: Microbiological and Molecular Features Associated with Persistent and Relapsing Staphylococcus aureus Prosthetic Joint Infection
Source: Antibiotics (Basel). 2022 Aug 18;11(8):1119. doi: 10.3390/antibiotics11081119 (PMC9405193; doi:10.3390/antibiotics11081119)
Supplement: Supplementary file 1 [file antibiotics-11-01119-s001.zip]

Archive with 1 entries (1 files):
- antibiotics-1850997-supplementary.pdf
